# Supplementary material for: Skin-lightening products and Jordanian women: Beliefs and practice. A cross-sectional study
Source: PLoS One. 2023 Nov 21;18(11):e0293896. doi: 10.1371/journal.pone.0293896 (PMC10662732; doi:10.1371/journal.pone.0293896)
Supplement: S1 Fig — (ZIP) [file pone.0293896.s001.zip]

Archive with 78 entries (78 files):
- Outputs - word file 00.tiff
- Outputs - word file 01.tiff
- Outputs - word file 02.tiff
- Outputs - word file 03.tiff
- Outputs - word file 04.tiff
- Outputs - word file 05.tiff
- Outputs - word file 06.tiff
- Outputs - word file 07.tiff
- Outputs - word file 08.tiff
- Outputs - word file 09.tiff
- Outputs - word file 10.tiff
- Outputs - word file 11.tiff
- Outputs - word file 12.tiff
- Outputs - word file 13.tiff
- Outputs - word file 14.tiff
- Outputs - word file 15.tiff
- Outputs - word file 16.tiff
- Outputs - word file 17.tiff
- Outputs - word file 18.tiff
- Outputs - word file 19.tiff
- Outputs - word file 20.tiff
- Outputs - word file 21.tiff
- Outputs - word file 22.tiff
- Outputs - word file 23.tiff
- Outputs - word file 24.tiff
- Outputs - word file 25.tiff
- Outputs - word file 26.tiff
- Outputs - word file 27.tiff
- Outputs - word file 28.tiff
- Outputs - word file 29.tiff
- Outputs - word file 30.tiff
- Outputs - word file 31.tiff
- Outputs - word file 32.tiff
- Outputs - word file 33.tiff
- Outputs - word file 34.tiff
- Outputs - word file 35.tiff
- Outputs - word file 36.tiff
- Outputs - word file 37.tiff
- Outputs - word file 38.tiff
- Outputs - word file 39.tiff
- Outputs - word file 40.tiff
- Outputs - word file 41.tiff
- Outputs - word file 42.tiff
- Outputs - word file 43.tiff
- Outputs - word file 44.tiff
- Outputs - word file 45.tiff
- Outputs - word file 46.tiff
- Outputs - word file 47.tiff
- Outputs - word file 48.tiff
- Outputs - word file 49.tiff
- Outputs - word file 50.tiff
- Outputs - word file 51.tiff
- Outputs - word file 52.tiff
- Outputs - word file 53.tiff
- Outputs - word file 54.tiff
- Outputs - word file 55.tiff
- Outputs - word file 56.tiff
- Outputs - word file 57.tiff
- Outputs - word file 58.tiff
- Outputs - word file 59.tiff
- Outputs - word file 60.tiff
- Outputs - word file 61.tiff
- Outputs - word file 62.tiff
- Outputs - word file 63.tiff
- Outputs - word file 64.tiff
- Outputs - word file 65.tiff
- Outputs - word file 66.tiff
- Outputs - word file 67.tiff
- Outputs - word file 68.tiff
- Outputs - word file 69.tiff
- Outputs - word file 70.tiff
- Outputs - word file 71.tiff
- Outputs - word file 72.tiff
- Outputs - word file 73.tiff
- Outputs - word file 74.tiff
- Outputs - word file 75.tiff
- Outputs - word file 76.tiff
- Outputs - word file 77.tiff
